# Supplementary material for: Nitrogen availability shapes evolution of phage resistance in cyanobacteria
Source: ISME J. 2025 Aug 18;19(1):wraf180. doi: 10.1093/ismejo/wraf180 (PMC12507012; doi:10.1093/ismejo/wraf180)
Supplement: Table_S3_wraf180 [file table_s3_wraf180.xlsx]

## Sheet: S1
Table S3: Nostoc 7120 substrains resistant to phages
1Resistant strain	2Strain group	Chromosome	3,4Old locus tag	Locus	Type	5,6Mutation	7,8Annotation	Functional annotation	Isolating phage	9A-4L resistance	9AN-15 resistance	Isolation method	10Day of isolation
RNA1	1st gen.	BA000019	all0138 ← / ← all0139	143640	SNP	A→G	intergenic (‑360/+64)	Photosystem II CP47 protein / Hypothetical protein	A-4L	yes	partial	solid	21
		BA000019	alr3683 →	4443391	SNP	G→A	M39I (ATG→ATA)	ATP‑dependent Clp protease proteolytic subunit
RNA2, RNA7	1st gen.	BA000019	alr2790 →	3391440	SNP	G→T	G88G (GGG→GGT)	Hypothetical protein	A-4L	yes	yes	solid	21
		BA000019	all3780 ←	4566905	insersion	4 bp→AATA	coding (985‑988/1500 nt)	Hypothetical protein
RNA3	1st gen.	BA000019	alr0556 →	647262	deletion	Δ1 bp	coding (14/1221 nt)	DegT/DnrJ/EryC1/StrS aminotransferase family	AN-15	yes	yes	solid	21
		BA000019	alr4346 →	5206711	SNP	T→C	L70P (CTG→CCG)	Glycosyltransferase
		BA000019	alr4493 →	5380525	deletion	(A)8→7	coding (707/888 nt)	Glycosyltransferase family 2
RNA4	1st gen.	BA000019	alr4487 →	5373838	insertion	(A)6→7	coding (2882/2991 nt)	Glycosyltransferase	AN-15	yes	yes	solid	21
		BA000019	all5323 ←	6352604	SNP	A→G	L336P (CTA→CCA)	Two‑component transcription regulator, complementary chromatic adaptation protein RcaC homolog
RNA5	1st gen.	BA000019	alr4487 →	5373066	SNP	C→T	Q704* (CAA→TAA)	Glycosyltransferase	A-4L	yes	yes	solid	21
RNA6	1st gen.	BA000019	all4304 ←	5159800	SNP	A→G	H91H (CAT→CAC)	Sensory domain found in diguanylate cyclases and two-component systems (DICT domain)	A-4L	yes	partial	solid	21
		BA000019	alr5366 →	6408931	insertion	ins of transposase	coding (235/477 nt)	RNA repair pathway DNA polymerase beta family
RNB1, RNB3	1st gen.	BA000019	all0469 ←	557794	deletion	(G)5→4	coding (2442/2658 nt)	Hypothetical protein	AN-15	partial	yes	solid	21
		BA000019	alr0709 →	816641	SNP	C→T	G339G (GGC→GGT)	Serine/threonine kinase with two‑component sensor domain
		BA000019	alr1659 →	1982293	SNP	G→T	R370L (CGA→CTA)	Hemolysin activation/secretion protein
		BA000019	alr2493 →	2993998	SNP	A→G	*263* (TAA→TGA)	ABC transporter ATP‑binding protein
		BA000019	alr2791 →	3392357	SNP	T→C	I197T (ATT→ACT)	WD‑repeat protein
		BA000019	alr4346 →	5206639	SNP	T→C	L46P (CTA→CCA)	Glycosyltransferase
		BA000019	alr4493 →	5380525	deletion	(A)8→7	coding (707/888 nt)	Glycosyltransferase family 2
		AP003602	alr7684 →	183534	SNP	T→C	I128T (ATA→ACA)	Hypothetical protein
RNB2	1st gen.	BA000019	alr4346	5208148	insertion	ins of transposase	coding (1646/2439 nt)	Glycosyltransferase	AN-15	NA	NA	solid	21
		BA000019	alr4493 →	5380525	deletion	(A)8→7	coding (707/888 nt)	Glycosyltransferase family 2
RNB4	1st gen.	BA000019	alr4346 →	5207469	insertion	ins of transposase	coding (967/2439 nt)	Glycosyltransferase	AN-15	yes	yes	solid	21
		BA000019	alr4493 →	5380525	deletion	(A)8→7	coding (707/888 nt)	Glycosyltransferase family 2
RND1	1st gen.	BA000019	asr4302 →	5157926	insertion	(AGA)2→3	coding (170/234 nt)	Hypothetical protein	A-4L	yes	partial	solid	18
RND3	1st gen.	BA000019	alr4493 →	5380525	deletion	(A)8→7	coding (707/888 nt)	Glycosyltransferase family 2	A-4L	partial	NA	liquid	22
RND5	1st gen.	BA000019	alr3608 → / ← asl3609	4360520	SNP	A→G	intergenic (+299/+82)	Hypothetical protein / Hypothetical protein	A-4L	partial	NA	liquid	22
		BA000019	alr3662 →	4420078	SNP	G→A	A304T (GCT→ACT)	Chaperonin GroEL (TCP-1/cpn60 chaperonin family)
		BA000019	alr4487 →	5371698	SNP	C→T	R248* (CGA→TGA)	Glycosyltransferase
		BA000019	all5013 ←	5985823	SNP	T→C	S117G (AGC→GGC)	Hypothetical protein
RND6	1st gen.	BA000019	alr3608 → / ← asl3609	4360520	SNP	A→G	intergenic (+299/+82)	Hypothetical protein / Hypothetical protein	A-4L	partial	NA	solid	21?
		BA000019	alr3662 →	4420078	SNP	G→A	A304T (GCT→ACT)	Chaperonin GroEL (TCP-1/cpn60 chaperonin family)
		BA000019	alr4487 →	5371698	SNP	C→T	R248* (CGA→TGA)	Glycosyltransferase
RNG2	1st gen.	BA000019	all4933 ←	5887078	SNP	T→C	E157E (GAA→GAG)	Glycosyltransferase like family 2	A-4L	yes	NA	solid	18
RNI2	1st gen.	BA000019	alr1879 → / ← all1880	2243236	insertion	+72 bp	intergenic (+101/+2)	Glycogen synthase / Mg-protoporphyrin IX monomethyl ester (oxidative) cyclase	A-4L	partial	NA	liquid	22?
		BA000019	alr4493 →	5380525	deletion	(A)8→7	coding (707/888 nt)	Glycosyltransferase family 2
RNA8	1st gen. low cov.	BA000019	all3970 ←	4787074		T→C	N115S (AAC→AGC)	endonuclease III	A-4L	yes	yes	solid	21
RND2	1st gen. low cov.	BA000019	all0479 ←	575112	SNP	C→T	S15N (AGC→AAC)	Hypothetical protein	A-4L	yes	NA	liquid	22
		BA000019	alr4493	5380217	insertion	ins of transposase	coding (399/888 nt)	Glycosyltransferase family 2
RND4	1st gen. low cov.	BA000019	alr3608 → / ← asl3609	4360520	SNP	A→G	intergenic (+299/+82)	Hypothetical protein / Hypothetical protein	A-4L	partial	NA	liquid	22
		BA000019	alr3662 →	4420078	SNP	G→A	A304T (GCT→ACT)	Chaperonin GroEL (TCP-1/cpn60 chaperonin family)
		BA000019	alr4487 →	5371698	SNP	C→T	R248* (CGA→TGA)	Glycosyltransferase
		BA000019	all5013 ←	5985823	SNP	T→C	S117G (AGC→GGC)	Hypothetical protein
RNG1	1st gen. low cov.	BA000019	all1710 ←	2053584	SNP	T→C	N82D (AAT→GAT)	hypothetical protein	A-4L	yes	NA	solid	18
		BA000019	asl3860 ←	4658587	SNP	C→A	G78V (GGC→GTC)	Glutaredoxin 3
RNG5	1st gen. low cov.	BA000019	alr1183 →	1392790	deletion	(A)8→7	coding (769/1566 nt)	Probable metalloprotease	A-4L	yes	NA	liquid	64
		BA000019	alr3064 →	3713225	SNP	T→C	L156P (CTC→CCC)	Glycosyltransferases group 1
		BA000019	all3346 ←	4045161	SNP	G→A	G1015G (GGC→GGT)	Ca2+ binding protein, RTX toxin-related.
		BA000019	alr4492 →	5379129	insertion	(A)7→8	coding (342/1029 nt)	Glycosyl transferase family 2
RNG7	1st gen. low cov.	BA000019	all4477 ←	5362629	SNP	G→A	I434I (ATC→ATT)	DnaK-type molecular chaperone	A-4L	yes	NA	liquid	64
		BA000019	alr4493 →	5380507	SNP	G→T	G230V (GGC→GTC)	Glycosyltransferase family 2
RNH1	1st gen. low cov.	BA000019	asl1664 ← / → alr1665	1986073	deletion	(T)6→5	intergenic (‑329/‑34)	Glutaredoxin-like domain / two‑component sensor histidine kinase	A-4L	yes	no	solid	18
		BA000019	all2438 ←	2931600	SNP	C→A	A116S (GCT→TCT)	Endonuclease, Uma2 family (restriction endonuclease fold)
		BA000019	alr3067 →	3717321	insertion	(A)7→8	coding (741/972 nt)	Glycosyltransferase like family 2
		BA000019	alr3995 →	4813468	SNP	A→G	K14R (AAA→AGA)	gamma‑glutamyl phosphate reductase
		BA000019	alr4488 →	5374648	insertion	(T)7→8	coding (718/2145 nt)	Glycosyltransferase
RND7	2nd gen.	BA000019	alr0548 → / → alr0549	643154	SNP	T→C	intergenic (+20/‑164)	Serine/threonine kinase/Hypothetical protein	A-4L	yes	NA	liquid	191
		BA000019	all0638 ←	740373	SNP	T→C	T244A (ACA→GCA)	two‑component hybrid sensor and regulator
		BA000019	all2364 ←	2848802	insertion	(G)7→8	coding (896/951 nt)	Acetyl-CoA carboxylase carboxyltransferase subunit alpha
		BA000019	all2509 ←	3012295	SNP	G→A	A918V (GCG→GTG)	Phosphoenolpyruvate synthase or pyruvate phosphate dikinase
		BA000019	alr2734→	3332039	insertion	ins of transposase	coding (408/603 nt)	cytochrome c oxidase subunit III
		BA000019	alr3170 →	3838176	insertion	+G	coding (1441/3066 nt)	Cyclic di-GMP metabolism protein
		BA000019	alr3885 →	4687082	SNP	T→C	L188L (TTA→CTA)	NCAIR mutase (PurE)-related protein
		BA000019	alr4487 →	5373943	insertion	(A)8→9	coding (2987/2991 nt)	Glycosyltransferase
		BA000019	alr4488 →	5374585	deletion	Δ1 bp	coding (655/2145 nt)	Glycosyltransferase
RND8	2nd gen.	BA000019	alr0548 → / → alr0549	643154	SNP	T→C	intergenic (+20/‑164)	Serine/threonine kinase/Hypothetical protein	A-4L	yes	partial	liquid	191
		BA000019	all0638 ←	740373	SNP	T→C	T244A (ACA→GCA)	two‑component hybrid sensor and regulator
		BA000019	alr1443 → / → alr1444	1703553	deletion	(A)8→7	intergenic (+178/‑122)	Hypothetical protein / Endonuclease, Uma2 family (restriction endonuclease fold)
		BA000019	all2364 ←	2848802	insertion	(G)7→8	coding (896/951 nt)	Acetyl-CoA carboxylase carboxyltransferase subunit alpha
		BA000019	all2509 ←	3012295	SNP	G→A	A918V (GCG→GTG)	Phosphoenolpyruvate synthase or pyruvate phosphate dikinase
		BA000019	alr2734→	3332039	insertion	ins of transposase	coding (408/603 nt)	cytochrome c oxidase subunit III
		BA000019	alr3066 →	3716346	SNP	C→T	Q305* (CAA→TAA)	Polysaccharide pyruvyl transferase
		BA000019	alr3170 →	3838176	insertion	+G	coding (1441/3066 nt)	Cyclic di-GMP metabolism protein
		BA000019	alr3885 →	4687082	SNP	T→C	L188L (TTA→CTA)	NCAIR mutase (PurE)-related protein
		BA000019	alr4487 →	5373943	insertion	(A)8→9	coding (2987/2991 nt)	Glycosyltransferase
		BA000019	alr4488 →	5374585	deletion	Δ1 bp	coding (655/2145 nt)	Glycosyltransferase
RND9	2nd gen.	BA000019	alr0548 → / → alr0549	643154	SNP	T→C	intergenic (+20/‑164)	Serine/threonine kinase/Hypothetical protein	A-4L	yes	partial	liquid	191
		BA000019	all0638 ←	740373	SNP	T→C	T244A (ACA→GCA)	two‑component hybrid sensor and regulator
		BA000019	alr0710 →	826202	SNP	A→G	K1705K (AAA→AAG)	serine/threonine kinase with two‑component sensor domain
		BA000019	alr0710 →	826209	SNP	G→A	A1708T (GCA→ACA)	serine/threonine kinase with two‑component sensor domain
		BA000019	alr1443 → / → alr1444	1703553	deletion	(A)8→7	intergenic (+178/‑122)	Hypothetical protein / Endonuclease, Uma2 family (restriction endonuclease fold)
		BA000019	all2364 ←	2848802	insertion	(G)7→8	coding (896/951 nt)	Acetyl-CoA carboxylase carboxyltransferase subunit alpha
		BA000019	all2509 ←	3012295	SNP	G→A	A918V (GCG→GTG)	Phosphoenolpyruvate synthase or pyruvate phosphate dikinase
		BA000019	alr2734→	3332039	insertion	ins of transposase	coding (408/603 nt)	cytochrome c oxidase subunit III
		BA000019	alr3066 →	3716346	SNP	C→T	Q305* (CAA→TAA)	Polysaccharide pyruvyl transferase
		BA000019	alr3170 →	3838176	insertion	+G	coding (1441/3066 nt)	Cyclic di-GMP metabolism protein
		BA000019	alr3885 →	4687082	SNP	T→C	L188L (TTA→CTA)	NCAIR mutase (PurE)-related protein
		BA000019	alr4487 →	5373943	insertion	(A)8→9	coding (2987/2991 nt)	Glycosyltransferase
		BA000019	alr4488 →	5374585	deletion	Δ1 bp	coding (655/2145 nt)	Glycosyltransferase
RND10	2nd gen.	BA000019	alr0548 → / → alr0549	643154	SNP	T→C	intergenic (+20/‑164)	Serine/threonine kinase/Hypothetical protein	A-4L	yes	partial	liquid	191
		BA000019	all0638 ←	740373	SNP	T→C	T244A (ACA→GCA)	two‑component hybrid sensor and regulator
		BA000019	all2364 ←	2848802	insertion	(G)7→8	coding (896/951 nt)	Acetyl-CoA carboxylase carboxyltransferase subunit alpha
		BA000019	all2509 ←	3012295	SNP	G→A	A918V (GCG→GTG)	Phosphoenolpyruvate synthase or pyruvate phosphate dikinase
		BA000019	alr2734→	3332039	insertion	ins of transposase	coding (408/603 nt)	cytochrome c oxidase subunit III
		BA000019	alr3066 →	3716346	SNP	C→T	Q305* (CAA→TAA)	polysaccharide polymerization protein
		BA000019	alr3170 →	3838176	insertion	+G	coding (1441/3066 nt)	Cyclic di-GMP metabolism protein
		BA000019	alr3885 →	4687082	SNP	T→C	L188L (TTA→CTA)	NCAIR mutase (PurE)-related protein
		BA000019	alr4487 →	5373943	insertion	(A)8→9	coding (2987/2991 nt)	Glycosyltransferase
		BA000019	alr4488 →	5374585	deletion	Δ1 bp	coding (655/2145 nt)	Glycosyltransferase
RND11	2nd gen.	BA000019	alr0548 → / → alr0549	643154	SNP	T→C	intergenic (+20/‑164)	Serine/threonine kinase/Hypothetical protein	A-4L	yes	partial	liquid	191
		BA000019	all0638 ←	740373	SNP	T→C	T244A (ACA→GCA)	two‑component hybrid sensor and regulator
		BA000019	all2364 ←	2848802	insertion	(G)7→8	coding (896/951 nt)	Acetyl-CoA carboxylase carboxyltransferase subunit alpha
		BA000019	all2509 ←	3012295	SNP	G→A	A918V (GCG→GTG)	Phosphoenolpyruvate synthase or pyruvate phosphate dikinase
		BA000019	alr2734→	3332039	insertion	ins of transposase	coding (408/603 nt)	cytochrome c oxidase subunit III
		BA000019	alr3066 →	3716346	SNP	C→T	Q305* (CAA→TAA)	polysaccharide polymerization protein
		BA000019	alr3170 →	3838176	insertion	+G	coding (1441/3066 nt)	Cyclic di-GMP metabolism protein
		BA000019	alr3885 →	4687082	SNP	T→C	L188L (TTA→CTA)	NCAIR mutase (PurE)-related protein
		BA000019	alr4487 →	5373943	insertion	(A)8→9	coding (2987/2991 nt)	Glycosyltransferase
		BA000019	alr4488 →	5374585	deletion	Δ1 bp	coding (655/2145 nt)	Glycosyltransferase
RNI4	2nd gen.	BA000019	asl0027 ← / ← all0028	23421	SNP	G→A	intergenic (‑158/+28)	Hypothetical protein / Hypothetical protein	A-4L	yes	NA	liquid	195
		BA000019	alr3062 →	3711073	insertion	ins of transposase	coding (304/966 nt)	Glycosyltransferase family 2
		BA000019	alr3573 →	4316824	deletion	Δ1 bp	coding (79/1020 nt)	FO synthase subunit 1
RNI5	2nd gen.	BA000019	all2170 ←	2607145	SNP	T→C	L424L (TTA→TTG)	Caspase HetF Associated with Tprs (CHAT) domain containing protein	A-4L	partial	no	liquid	195
		BA000019	alr4493 →	5380525	deletion	(A)8→7	coding (707/888 nt)	Glycosyltransferase family 2
RNI6	2nd gen.	BA000019	alr0525 →	617862	insertion	(T)7→8	coding (256/837 nt)	Phycoerythrocyanin‑associated rod linker protein	A-4L	yes	no	liquid	195
		BA000019	alr3058 →	3704707	SNP	A→G	Q27R (CAG→CGG)	Glycosyltransferases group 1
		BA000019	alr4493 →	5380525	deletion	(A)8→7	coding (707/888 nt)	Glycosyltransferase family 2
RNI7	2nd gen.	BA000019	alr0525 →	617862	insertion	(T)7→8	coding (256/837 nt)	phycoerythrocyanin‑associated rod linker protein	A-4L	yes	no	liquid	195
		BA000019	alr3058 →	3704707	SNP	A→G	Q27R (CAG→CGG)	Glycosyltransferases group 1
		BA000019	all3410 ← / → alr3411	4121557	SNP	C→T	intergenic (‑237/‑370)	NAD/NADP transhydrogenase alpha subunit / Hypothetical protein
		BA000019	alr4493 →	5380525	deletion	(A)8→7	coding (707/888 nt)	Glycosyltransferase family 2
RNI8	2nd gen.	BA000019	alr0525 →	617862	insertion	(T)7→8	coding (256/837 nt)	phycoerythrocyanin‑associated rod linker protein	A-4L	yes	partial	liquid	195
		BA000019	alr3058 →	3704707	SNP	A→G	Q27R (CAG→CGG)	Glycosyltransferases group 1
		BA000019	alr4493 →	5380525	deletion	(A)8→7	coding (707/888 nt)	Glycosyltransferase family 2
1R stands for resistant, N for nitrogen starvation, and A, B, D, G, H and I represent the susceptible wild-type which the resistant substrains have evolved from.
2Strain group: 1st gen, first generation (isolatad during the first recovery of the population); low cov, low coverage (the resequenced genome had no coverage in 11-30 regions due to general low coverage); 2nd gen, second generation (isolatad during the second recovery of the population)
3An arrow pointing to the right represents gene on forward strand and arrow pointing to the left represents gene on complementary strand.
4The sign "/" represents an intergenic position.
5ins=insersion
6In cases where the data are presented as (x)a→b, for nucleotide x, a nucleotides in the susceptible wild-type became b nucleotides in the mutant.
7The form (a/b nt) indicates that the mutation occurred in nucleotide number a out of b nucleotides in the gene. In an intergenic loci, the sign "+" or "-" indicates that the mutation occurred upstream or downstream respectively.
8In case of SNP in coding region, the change in amino acid in shown as: Letter1NumberLetter2, where Letter1 is the amino acid in the susceptible control, Number is the position in the protein, and Letter2 is the mutant amino acid.
9NA=not analyzed
10Day of isolation means the number of days passed since the initial phage inoculation until the colony was transfereed to liqiud medium when isolation was performed in semi-solid plates, or until the recovered population was plated when selection was performed in liquid.
