# Supplementary material for: Nitrogen availability shapes evolution of phage resistance in cyanobacteria
Source: ISME J. 2025 Aug 18;19(1):wraf180. doi: 10.1093/ismejo/wraf180 (PMC12507012; doi:10.1093/ismejo/wraf180)
Supplement: Table_S4_wraf180 [file table_s4_wraf180.xlsx]

## Sheet: WTs mutations
Table S4: Mutations common to Nostoc 7120 resistant and susceptible strains.
1WT strain	Chromosome	2,3Locus tag	Position in the chromosome	3Type	4,5Mutation	4,6,7Annotation	Functional annotation
WT-A, WT-B, WT-C, WT-D, WT-G, WT-H, WT-I	AP003602	all7564 ←	58399	deletion	(G)9→8	coding (488/570 nt)	helix‑turn‑helix domain‑containing protein
WT-A, WT-B, WT-C, WT-D, WT-G, WT-H, WT-I	AP003602	all7627 ← / → alr7628	122905	SNP	G→A	intergenic (‑113/‑319)	MFS transporter/ion channel
WT-I	AP003602	asr7642 →	139971	SNP	C→T	G3G (GGC→GGT)	hypothetical protein
WT-A, WT-B, WT-C, WT-D, WT-G, WT-H	AP003604	alr8509 → to alr8510 →	6944	deletion	Δ1,684 bp		mobilization protein/transposase
WT-A, WT-B, WT-C, WT-D, WT-G, WT-H, WT-I	AP003604	asl8536 ←	27848	deletion	(A)8→7	coding (131/186 nt)	hypothetical protein
WT-A, WT-B, WT-C, WT-D, WT-G, WT-H	BA000019	all0028 ← / → alr0029	24016	insertion	(AT)5→6	intergenic (‑172/‑334)	hypothetical protein/Fis family transcriptional regulator
WT-D	BA000019	all0195 ←	211400	insertion	(T)7→8	coding (206/354 nt)	Spx/MgsR family RNA polymerase-binding regulatory protein
WT-A, WT-B, WT-C, WT-D	BA000019	alr0223 →	240374	SNP	A→G	WT-D01G (GAC→GGC)	NADH‑quinone oxidoreductase subunit NuoH
WT-A, WT-B, WT-C, WT-D, WT-G, WT-H, WT-I	BA000019	alr0227 →	243517	SNP	C→T	R299C (CGC→TGC)	NAD(+) kinase
WT-A, WT-B, WT-C, WT-D, WT-G, WT-H, WT-I	BA000019	allrt04 ← / ← all0245	262412	SNP	A→G	intergenic (‑12/+22)	tRNA‑Arg/tocopherol cyclase family protein
WT-I	BA000019	all0284 ←	320371	SNP	C→T	S416S (TCG→TCA)	WD‑40 repeat protein
WT-A, WT-B, WT-C, WT-D, WT-G, WT-H, WT-I	BA000019	alr0301 → / → alr0302	343393	SNP	C→T	intergenic (+151/‑343)	DUF4336 domain‑containing protein/AIM24 family protein
WT-A, WT-B, WT-C, WT-D, WT-G, WT-H, WT-I	BA000019	alr0308 → / → alr0309	354326	SNP	C→A	intergenic (+11/‑191)	methionine synthase/HlyC/CorC family transporter
WT-A, WT-B, WT-C, WT-D, WT-G, WT-H, WT-I	BA000019	all0323 ←	370769	SNP	C→T	R170H (CGT→CAT)	AAA family ATPase
WT-D	BA000019	all0415 ←	488397	SNP	T→C	G61G (GGA→GGG)	alkaline phosphatase family protein
WT-A, WT-B, WT-C, WT-D, WT-G, WT-H, WT-I	BA000019	all0478 ←	572695	SNP	G→A	A385V (GCG→GTG)	hypothetical protein
WT-G	BA000019	alr0548 → / → alr0549	643154	SNP	T→C	intergenic (+20/‑164)	serine/threonine kinase/ORF_ID:alr0549; hypothetical protein
WT-A, WT-B, WT-C, WT-D, WT-G, WT-H, WT-I	BA000019	alr0556 →	647261	SNP	T→A	L5M (TTG→ATG)	DegT/DnrJ/EryC1/StrS family aminotransferase
WT-I	BA000019	alr0741 →	863770	SNP	G→A	E66K (GAA→AAA)	RNA‑binding protein
WT-A, WT-B, WT-C, WT-D, WT-G, WT-H, WT-I	BA000019	asl0814 ←	940485	deletion	(T)7→6	coding (108/264 nt)	hypothetical protein
WT-A, WT-B, WT-C, WT-D, WT-G, WT-H, WT-I	BA000019	asr0941 → / → alr0942	1094929	SNP	C→T	intergenic (+48/‑204)	photosystem II reaction center X protein/Ycf66 family protein
WT-A, WT-B, WT-C, WT-D, WT-G, WT-H, WT-I	BA000019	alr0960 →	1116384	insertion	+ACA	coding (978/1767 nt)	DUF3685 domain‑containing protein
WT-A, WT-B, WT-C, WT-D, WT-G, WT-H, WT-I	BA000019	all1027 ←	1198369	SNP	A→G	A110A (GCT→GCC)	sugar ABC transporter substrate‑binding protein
WT-B	BA000019	alr1078 →	1262542	deletion	Δ1 bp	coding (880/918 nt)	S1 RNA‑binding domain‑containing protein
WT-H	BA000019	all1079 ←	1263293	SNP	G→A	T125I (ACA→ATA)	potassium channel protein
WT-A, WT-B, WT-C, WT-D, WT-G, WT-H, WT-I	BA000019	all1106 ←	1295373	SNP	A→G	Y147H (TAC→CAC)	carotenoid oxygenase family similar to neoxanthin cleavage enzyme
WT-A, WT-B, WT-C, WT-D, WT-G, WT-H, WT-I	BA000019	alr1108 →	1297308	SNP	C→T	P219P (CCC→CCT)	UbiD family decarboxylase
WT-A, WT-B, WT-C, WT-D, WT-G, WT-H, WT-I	BA000019	all1279 ←	1519982	deletion	(T)8→7	coding (925/1497 nt)	response regulator
WT-A, WT-B, WT-C, WT-D, WT-G, WT-H, WT-I	BA000019	all1288 ← / → asr1289	1532637	SNP	G→A	intergenic (‑362/‑32)	hypothetical protein/hypothetical protein
WT-B, WT-C	BA000019	all1304 ←	1546073	SNP	C→T	A172T (GCA→ACA)	bicarbonate transporter, BicA
WT-A, WT-B, WT-C, WT-D, WT-G, WT-H, WT-I	BA000019	all1304 ←	1546187	SNP	C→T	G134R (GGG→AGG)	bicarbonate transporter, BicA
WT-A, WT-B, WT-C, WT-D, WT-G, WT-H, WT-I	BA000019	alr1348 →	1603350	SNP	G→A	*651* (TGA→TAA)	sulfite reductase, ferredoxin dependent
WT-A, WT-B, WT-C, WT-D, WT-G, WT-H, WT-I	BA000019	alr1364 →	1619676	SNP	A→G	T28A (ACC→GCC)	hypothetical protein
WT-A, WT-B, WT-C, WT-D, WT-G, WT-H, WT-I	BA000019	alr1460 → / → alr1461	1719313	deletion	(T)9→8	intergenic (+124/‑50)	Uma2 family endonuclease/XisH family protein
WT-A, WT-B, WT-C, WT-D, WT-G, WT-H, WT-I	BA000019	alr1500 →	1763332	SNP	G→A	L289L (TTG→TTA)	ABC transporter permease
WT-A, WT-B, WT-C, WT-D, WT-G, WT-H, WT-I	BA000019	alr1521 →	1782528	SNP	G→A	WT-D78N (GAT→AAT)	glycoside hydrolase 100 family protein
WT-A	BA000019	alr1544 → / → alr1545	1805064	SNP	T→C	intergenic (+83/‑40)	Lin0512 family protein/nuclear transport factor 2 family protein
WT-A, WT-B, WT-C, WT-D, WT-G, WT-H, WT-I	BA000019	all1574 ← / → alr1575	1839174	SNP	C→T	intergenic (‑82/‑503)	hypothetical protein/TIR domain‑containing protein
WT-A, WT-B, WT-C, WT-D, WT-G, WT-H, WT-I	BA000019	asr1592 → / → alr1593	1865494	deletion	(T)7→6	intergenic (+38/‑42)	30S ribosomal protein S20/TatD family hydrolase
WT-A, WT-B, WT-C, WT-D, WT-G, WT-H, WT-I	BA000019	alr1594 →	1868268	SNP	C→T	A404V (GCC→GTC)	RNA polymerase beta subunit
WT-A, WT-B, WT-C, WT-D, WT-G, WT-H, WT-I	BA000019	alr1659 →	1981387	SNP	G→A	C68Y (TGC→TAC)	hypothetical protein
WT-A, WT-B, WT-C, WT-D, WT-G, WT-H, WT-I	BA000019	alr1689 →	2016289	SNP	G→A	G517D (GGC→GAC)	cobaltochelatase subunit CobN
WT-A, WT-B, WT-C, WT-D, WT-G, WT-H, WT-I	BA000019	all1772 ←	2127676	SNP	T→C	T1209A (ACA→GCA)	hypothetical protein
WT-A, WT-B, WT-C, WT-D, WT-G, WT-H, WT-I	BA000019	asl1839 ←	2203380	SNP	C→T	G47S (GGT→AGT)	monovalent cation/H(+) antiporter subunit G
WT-D	BA000019	all1880 ←	2244255	SNP	A→G	P20P (CCT→CCC)	magnesium-protoporphyrin IX monomethyl ester (oxidative) cyclase
WT-A, WT-B, WT-C, WT-D, WT-G, WT-H, WT-I	BA000019	all1914 ←	2294812	SNP	C→T	G921D (GGT→GAT)	PAS domain S‑box protein
WT-A, WT-B, WT-C, WT-D, WT-G, WT-H, WT-I	BA000019	all1949 ←	2332282	SNP	G→A	A75V (GCG→GTG)	urea ABC transporter permease subunit UrtC
WT-A, WT-B, WT-C, WT-D, WT-G, WT-H, WT-I	BA000019	all1974 ←	2359208	SNP	T→C	N874D (AAC→GAC)	hypothetical protein
WT-D	BA000019	all2065 ← / ← all2066	2473674	SNP	C→T	intergenic (‑235/+74)	transposase/transposase
WT-D	BA000019	all2065 ← / ← all2066	2473683	SNP	C→T	intergenic (‑244/+65)	transposase/transposase
WT-D	BA000019	all2065 ← / ← all2066	2473688	SNP	T→C	intergenic (‑249/+60)	transposase/transposase
WT-A, WT-B, WT-C, WT-D, WT-G, WT-H, WT-I	BA000019	all2221 ← / ← all2222	2665829	SNP	T→C	intergenic (‑175/+57)	phosphonate metabolism protein/phosphonate metabolism protein
WT-A, WT-B, WT-C, WT-D, WT-G, WT-H, WT-I	BA000019	alr2312 →	2787268	deletion	(A)9→8	coding (1444/1449 nt)	hypothetical protein
WT-C	BA000019	alr2338 →	2820039	SNP	C→T	Q536* (CAA→TAA)	septal junction formation protein SepJ
WT-A, WT-B, WT-C, WT-D, WT-G, WT-H, WT-I	BA000019	alr2496 →	2996815	SNP	A→G	A51A (GCA→GCG)	hypothetical protein
WT-D	BA000019	all2508 ←	3011047	insertion	(A)6→7	coding (899/1812 nt)	elongation factor 4
WT-A, WT-B, WT-C, WT-D, WT-G, WT-H, WT-I	BA000019	alr2526 →	3031361	deletion	(G)6→5	coding (324/1002 nt)	LLM class flavin‑dependent oxidoreductase
WT-C	BA000019	alr2577 →	3080265	SNP	T→C	L119L (TTG→CTG)	Rpn family recombination‑promoting nuclease/putative transposase
WT-A, WT-B, WT-C, WT-D, WT-G, WT-H, WT-I	BA000019	all2635 ←	3150434	SNP	G→A	A984V (GCT→GTT)	type I polyketide synthase
WT-H, WT-I, WT-D	BA000019	all2648 ←	3196824	SNP	G→T	T364N (ACT→AAT)	peptide synthetase
WT-A, WT-B, WT-C, WT-D	BA000019	all2648 ←	3196824	SNP	G→T	T364N (ACT→AAT)	peptide synthetase
WT-A, WT-B, WT-C, WT-D, WT-G, WT-H, WT-I	BA000019	all2655 ←	3212728	SNP	G→A	Q3224* (CAA→TAA)	hypothetical protein
WT-A, WT-B, WT-C, WT-D, WT-G, WT-H, WT-I	BA000019	asl2727 ← / → alr2728	3323586	deletion	(T)8→7	intergenic (‑239/‑404)	hypothetical protein/excinuclease ABC subunit UvrC
WT-A, WT-B, WT-C, WT-D, WT-G, WT-H, WT-I	BA000019	alr2780 →	3377492	SNP	T→C	A257A (GCT→GCC)	type I DNA topoisomerase
WT-A, WT-B, WT-C, WT-D, WT-G, WT-H, WT-I	BA000019	alr2785 →	3385448	SNP	C→T	A327V (GCC→GTC)	FAD‑dependent oxidoreductase
WT-A, WT-B, WT-C, WT-D, WT-G, WT-H, WT-I	BA000019	alr2818 →	3432800	SNP	A→G	D146G (GAC→GGC)	HetP family heterocyst commitment protein
WT-A, WT-B, WT-C, WT-D, WT-G, WT-H, WT-I	BA000019	alr2862 / alr2863	3487954	SNP	T→C	intergenic (+98/‑7)	hypothetical protein/similar to sugar transferase
WT-A, WT-B, WT-C, WT-D, WT-G, WT-H, WT-I	BA000019	all2871 ← / → alr2872	3498386	insertion	(A)8→9	intergenic (‑371/‑108)	hypothetical protein/DUF565 domain‑containing protein
WT-A, WT-B, WT-C, WT-D, WT-G, WT-H, WT-I	BA000019	alr2880 → / →alr2881	3514546	deletion	(T)8→7	intergenic (+91/‑477)	bicarbonate transport ATP‑binding protein/hypothetical protein
WT-A, WT-B, WT-C, WT-D, WT-G, WT-H, WT-I	BA000019	all2883 ← / → alr2884	3522353	SNP	C→T	intergenic (‑607/‑265)	two‑component sensor histidine kinase/circadian oscillation regulator
WT-A, WT-B, WT-C, WT-D, WT-G, WT-H, WT-I	BA000019	all2899 ←	3538111	SNP	C→T	E623K (GAG→AAG)	GAF domain‑containing protein
WT-A, WT-B, WT-C, WT-D, WT-G, WT-H, WT-I	BA000019	alr2947 →	3585383	SNP	A→G	M1M (ATG→GTG) †	hypothetical protein
WT-B, WT-C	BA000019	all2952 ←	3593663	SNP	T→C	D367G (GAC→GGC)	penicillin‑binding protein
WT-A, WT-B, WT-C, WT-D, WT-G, WT-H, WT-I	BA000019	alr3072	3722448	SNP	A→G	T153A (ACA→GCA)	lipopolysaccharide biosynthesis protein
WT-D	BA000019	alr3092 →	3744506	SNP	G→A	G1225S (GGC→AGC)	two‑component hybrid sensor and regulator
WT-A, WT-B, WT-C, WT-D, WT-G, WT-H, WT-I	BA000019	all3141 ←	3800677	deletion	(G)6→5	coding (741/1347 nt)	AAA superfamily ATPase
WT-A, WT-B, WT-C, WT-D, WT-G, WT-H, WT-I	BA000019	all3141 ←	3801198	SNP	C→T	A74T (GCC→ACC)	AAA superfamily ATPase
WT-A, WT-B, WT-C, WT-D, WT-G, WT-H, WT-I	BA000019	alr3142 → / ← all3143	3802139	SNP	G→A	intergenic (+19/+40)	hypothetical protein/multidrug efflux RND transporter permease subunit
WT-G	BA000019	alr3170 →	3838176	insertion	+G	coding (1441/3066 nt)	bifunctional diguanylate cyclase/phosphodiesterase
WT-B	BA000019	all3278 ←	3953357	insertion	(T)7→8	coding (313/819 nt)	L,D‑transpeptidase family protein
WT-A	BA000019	all3306 ← / → alr3307	3990037	deletion	(T)9→8	intergenic (‑191/‑140)	hypothetical protein/hypothetical protein
WT-A, WT-B, WT-C, WT-D, WT-G, WT-H, WT-I	BA000019	alr3311 →	3996765	SNP	C→T	G674G (GGC→GGT)	DUF4157 domain‑containing protein
WT-A, WT-B, WT-C, WT-D, WT-G, WT-H, WT-I	BA000019	all3346 →	4045161	SNP	G→A	G1015G (GGC→GGT)	M10 family metallopeptidase C‑terminal domain‑containing protein
WT-A, WT-B, WT-C, WT-D, WT-G, WT-H, WT-I	BA000019	alr3366 → / ← all3367	4074557	SNP	C→T	intergenic (+282/+106)	hypothetical protein/tetratricopeptide repeat protein
WT-A, WT-B, WT-C, WT-D, WT-G, WT-H, WT-I	BA000019	allrt31 ←	4093915	SNP	C→T	noncoding (38/74 nt)	tRNA‑Arg
WT-A, WT-B, WT-C, WT-D, WT-G, WT-H, WT-I	BA000019	alr3385 →	4096661	SNP	T→C	S145S (AGT→AGC)	sigma‑54‑dependent Fis family transcriptional regulator
WT-A, WT-B, WT-C, WT-D, WT-G, WT-H, WT-I	BA000019	alr3423 → / → alr3424	4132511	insertion	(A)7→8	intergenic (+55/‑280)	anti‑sigma regulatory factor/GDP‑mannose 4,6‑dehydratase
WT-B	BA000019	alr3466 →	4180822	SNP	C→T	N6N (AAC→AAT)	NACHT domain‑containing protein
WT-A, WT-B, WT-C, WT-D, WT-G, WT-H, WT-I	BA000019	alr3620 →	4372460	SNP	A→C	V174V (GTA→GTC)	SAM‑dependent DNA methyltransferase
WT-A, WT-B, WT-C, WT-D, WT-G, WT-H, WT-I	BA000019	all3679 ← / ← all3680	4437947	SNP	A→G	intergenic (‑392/+26)	4‑hydroxy‑tetrahydrodipicolinate synthase/aspartate‑semialdehyde dehydrogenase
WT-A, WT-B, WT-C, WT-D, WT-G, WT-H, WT-I	BA000019	all3782 ←	4570204	insertion	(GTGTGGGG)1→4	coding (1545/2448 nt)	copper‑translocating P‑type ATPase
WT-A, WT-B, WT-C, WT-D, WT-G, WT-H, WT-I	BA000019	alr3832 →	4630804	SNP	C→T	P148L (CCC→CTC)	translation initiation factor IF‑2
WT-A, WT-B, WT-C, WT-D, WT-G, WT-H, WT-I	BA000019	alr3832 → / → alr3833	4633553	SNP	G→A	intergenic (+72/‑120)	translation initiation factor IF‑2/low‑complexity tail membrane protein
WT-C	BA000019	all3924 ←	4733549	SNP	A→G	V142A (GTA→GCA)	probable penicillin amidase
WT-I	BA000019	asl3929 ← / → alr3930	4744859	deletion	Δ1 bp	intergenic (‑19/‑766)	hypothetical protein/peptidoglycan hydrolase-like protein with peptidoglycan-binding domain
WT-I	BA000019	alr4010 →	4830353	insertion	(C)7→8	coding (14/591 nt)	Crp/Fnr family transcriptional regulator
WT-A, WT-B, WT-C, WT-D, WT-G, WT-H, WT-I	BA000019	alr4028 →	4853972	SNP	T→C	*288Q (TAA→CAA)	similar to vitamin B12 transport protein
WT-A, WT-B, WT-C, WT-D, WT-G, WT-H, WT-I	BA000019	all4035 ←	4862032	SNP	C→T	P561P (CCG→CCA)	ribonucleoside‑triphosphate reductase, adenosylcobalamin‑dependent
WT-D	BA000019	alr4082 →	4921125	SNP	T→C	L176P (CTC→CCC)	transposase
WT-D	BA000019	all4097 ←	4936422	SNP	G→A	D674D (GAC→GAT)	two‑component hybrid sensor and regulator
WT-D	BA000019	all4097 ←	4937876	SNP	A→G	L190L (TTG→CTG)	two‑component hybrid sensor and regulator
WT-H	BA000019	all4182 ←	5031712	SNP	T→C	T50A (ACA→GCA)	2,3‑bisphosphoglycerate‑independent phosphoglycerate mutase
WT-A, WT-B, WT-C, WT-D, WT-G, WT-H, WT-I	BA000019	all4210 ← / ← asl4211	5049424	SNP	C→T	intergenic (‑53/+32)	50S ribosomal protein L22/30S ribosomal protein S19
WT-H	BA000019	all4236 ← / ← all4237	5073271	SNP	A→G	intergenic (‑219/+243)	hypothetical protein/2,3-bisphosphoglycerate-dependent phosphoglycerate mutase
WT-A, WT-B, WT-C, WT-D, WT-G, WT-H, WT-I	BA000019	alr4247 →	5093977	SNP	G→A	T299T (ACG→ACA)	hypothetical protein
WT-A, WT-B, WT-C, WT-D, WT-G, WT-H, WT-I	BA000019	all4256 ←	5106321	SNP	C→T	R14H (CGC→CAC)	acetyl‑coenzyme A synthetase
WT-A	BA000019	alr4330 →	5181950	SNP	A→G	R369G (AGA→GGA)	TIGR03960 family B12‑binding radical SAM protein
WT-H	BA000019	all4338 ←	5192034	SNP	T→C	K580E (AAA→GAA)	translation elongation factor EF‑G
WT-C	BA000019	all4377 ← / ← all4378	5245365	deletion	(T)8→7	intergenic (‑386/+227)	RNA‑binding protein/hypothetical protein
WT-A, WT-B, WT-C, WT-D, WT-G, WT-H, WT-I	BA000019	all4434 ← / → alr4435	5318914	SNP	C→T	intergenic (‑759/‑94)	hypothetical protein/hypothetical protein
WT-A, WT-B, WT-C, WT-D, WT-G, WT-H, WT-I	BA000019	alr4491 →	5378165	SNP	A→G	R209R (AGA→AGG)	glucose‑1‑phosphate thymidylyltransferase
WT-B	BA000019	all4555 ←	5449725	SNP	C→T	A26T (GCG→ACG)	tellurite resistance TerB family protein
WT-A, WT-B, WT-C, WT-D, WT-G, WT-H, WT-I	BA000019	alr4610 →	5512595	SNP	T→C	A102A (GCT→GCC)	pentapeptide repeat‑containing protein
WT-H	BA000019	alr4672 →	5572797	SNP	A→G	Q61R (CAA→CGA)	hypothetical protein
WT-D	BA000019	alr4691 →	5597334	SNP	A→G	L34L (TTA→TTG)	glycosyltransferase family 39 protein
WT-I	BA000019	alr4742 → / ← asl4743	5656297	SNP	C→T	intergenic (+112/+95)	hypothetical protein/hypothetical protein
WT-D	BA000019	all4752 ←	5665645	SNP	C→T	M230I (ATG→ATA)	SDR family oxidoreductase
WT-A, WT-B, WT-C, WT-D, WT-G, WT-H, WT-I	BA000019	alr4794 →	5712161	deletion	Δ1 bp	coding (106/2187 nt)	PhoX family phosphatase
WT-A, WT-B, WT-C, WT-D, WT-G, WT-H, WT-I	BA000019	alr4815 →	5734988	deletion	(A)8→7	coding (1078/1245 nt)	DNA cytosine methyltransferase
WT-A, WT-B, WT-C, WT-D, WT-G, WT-H, WT-I	BA000019	all4822 ←	5742337	SNP	A→G	G86G (GGT→GGC)	serine hydrolase
WT-A, WT-B, WT-C, WT-D, WT-G, WT-H, WT-I	BA000019	alr4839 →	5766012	SNP	G→A	D70N (GAT→AAT)	hypothetical protein
WT-A, WT-B, WT-C, WT-D, WT-G, WT-H, WT-I	BA000019	alr4877 →	5808428	SNP	A→G	N331S (AAC→AGC)	WD‑repeat protein
WT-A, WT-B, WT-C, WT-D, WT-G, WT-H, WT-I	BA000019	alr4882 →	5817110	insertion	(A)8→9	coding (60/1029 nt)	GHKL domain‑containing protein
WT-D	BA000019	all4900 ←	5845457	SNP	A→G	C40C (TGT→TGC)	SWI/NF family helicase
WT-A, WT-B, WT-C, WT-D, WT-G, WT-H, WT-I	BA000019	all4926 →	5876969	SNP	C→T	E376K (GAA→AAA)	tetratricopeptide repeat protein
WT-A, WT-B, WT-C, WT-D, WT-G, WT-H, WT-I	BA000019	all4982 ←	5952693	SNP	T→C	Y68C (TAC→TGC)	ATP‑binding protein
WT-A, WT-B, WT-C, WT-D, WT-G, WT-H, WT-I	BA000019	all4985 ←	5955139	deletion	(C)6→5	coding (2080/2421 nt)	sucrose synthase
WT-C	BA000019	all5062 ← / ← all5063	6035657	SNP	(A)10→9	intergenic (‑109/+9)	glyceraldehyde‑3‑phosphate dehydrogenase/nicotinate‑nucleotide adenylyltransferase
WT-A, WT-B, WT-C, WT-D, WT-G, WT-H, WT-I	BA000019	all5074 ←	6045232	SNP	A→G	A320A (GCT→GCC)	two‑component sensor histidine kinase
WT-A, WT-B, WT-C, WT-D, WT-G, WT-H, WT-I	BA000019	alr5081 →	6053117	SNP	C→T	Q79* (CAG→TAG)	hypothetical protein
WT-A, WT-B, WT-C, WT-D, WT-G, WT-H, WT-I	BA000019	all5184 ←	6180867	SNP	A→G	V302A (GTT→GCT)	magnesium transporter
WT-A, WT-B, WT-C, WT-D, WT-G, WT-H, WT-I	BA000019	alr5270 →	6287313	deletion	(T)9→8	coding (28/1263 nt)	glycoside hydrolase family 10 protein
WT-A, WT-B, WT-C, WT-D, WT-G, WT-H, WT-I	BA000019	all5310 ←	6335237	SNP	C→T	A14T (GCT→ACT)	DUF928 domain‑containing protein
WT-A	BA000019	all5321 ←	6349340	deletion	(A)7→6	coding (915/1032 nt)	AI‑2E family transporter
WT-A, WT-B, WT-C, WT-D, WT-G, WT-H, WT-I	BA000020	all7032 ← / ← all7033	32382	SNP	T→C	intergenic (‑91/+21)	DUF1392 domain‑containing protein/hypothetical protein
WT-A, WT-B, WT-C, WT-D, WT-G, WT-H, WT-I	BA000020	all7098 ←	85981	SNP	A→G	*371Q (TAA→CAA)	hypothetical protein
WT-A, WT-B, WT-C, WT-D, WT-G, WT-H, WT-I	BA000020	all7130 ←	129202	SNP	T→C	K2056R (AAA→AGA)	hypothetical protein
WT-A, WT-B, WT-C, WT-D, WT-G, WT-H, WT-I	BA000020	all7160 ←	160613	ins	+C	coding (361/366 nt)	hypothetical protein
WT-A, WT-B, WT-C, WT-D, WT-G, WT-H, WT-I	BA000020	all7185 ←	183584	SNP	C→T	A190T (GCT→ACT)	hypothetical protein
WT-A, WT-B, WT-C, WT-D, WT-G, WT-H, WT-I	BA000020	alr7210 →	220767	SNP	A→G	T196A (ACG→GCG)	TrbI/VirB10 family protein
WT-A, WT-B, WT-C, WT-D, WT-G, WT-H, WT-I	BA000020	all7235 ←	253612	SNP	A→G	N379N (AAT→AAC)	filamentous hemagglutinin N‑terminal domain‑containing protein
WT-A, WT-B, WT-C, WT-D, WT-G, WT-H, WT-I	BA000020	alr7295 →	300902	SNP	A→G	G42G (GGA→GGG)	NHLP family bacteriocin export ABC transport
WT-C	BA000020	alr7341 →	372772	deletion	Δ1 bp	coding (595/909 nt)	hypothetical protein
1Data of strains WT-A, WT-B, and WT-D is from Kolan et al. 2024
2An arrow pointing to the right represents gene on forward strand and arrow pointing to the left represents gene on complementary strand.
3The sign "/" represents an intergenic loci.
4The direction of the arrow is pointing the change from the susceptible wild-type to the the mutant.
5In cases where the data are presented as (x)a→b, for nucleotide x, a nucleotides in the susceptible wild-type became b nucleotides in the mutant.
6The form (a/b nt) indicates that the mutation occurred in nucleotide number a out of b nucleotides in the gene. In an intergenic loci, the sign "+" or "-" indicates that the mutation occurred upstream or downstream respectively.
7In case of SNP in coding region, the change in amino acid in shown as: Letter1NumberLetter2, where Letter1 is the amino acid in the susceptible control, Number is the position in the protein, and Letter2 is the mutant amino acid.

## Sheet: c
WT strain	Chromosome	1,2Locus tag	Position in the chromosome	3Type	4,5Mutation	2,4,6,7Annotation	2Gene prediction
WT-C	BA000019	alr2338	2820039	SNP	C→T	Q536* (CAA→TAA)	septal junction formation protein SepJ
WT-C	BA000019	alr2577	3080265	SNP	T→C	L119L (TTG→CTG)	Rpn family recombination‑promoting nuclease/putative transposase
WT-C	BA000019	all3924	4733549	SNP	A→G	V142A (GTA→GCA)	probable penicillin amidase
WT-C	BA000019	all4377 ← / ← all4378	5245365	del	(T)8→7	intergenic (‑386/+227)	RNA‑binding protein/hypothetical protein
WT-C	BA000019	all5062 ← / ← all5063	6035657	SNP	(A)10→9	intergenic (‑109/+9)	glyceraldehyde‑3‑phosphate dehydrogenase/nicotinate‑nucleotide adenylyltransferase
WT-C	BA000020	alr7341	372772	del	Δ1 bp	coding (595/909 nt)	hypothetical protein
