# Supplementary material for: Nitrogen availability shapes evolution of phage resistance in cyanobacteria
Source: ISME J. 2025 Aug 18;19(1):wraf180. doi: 10.1093/ismejo/wraf180 (PMC12507012; doi:10.1093/ismejo/wraf180)
Supplement: Table_S5_wraf180 [file table_s5_wraf180.xlsx]

## Sheet: S3
Table S5: Functional annotation of mutant genes
1Resistant strain	2,3Old locus tag	Functional annotation	4,5No. membrane domains	5,6COG family No.	5,6Pfam No.	5,8Core	5,9,10Evidence for cell surface- related	5Evidence for regulation	5,6Function Category	5,6Cellular Component	5,11Category
RNI4	asl0027 ← / ← all0028	Hypothetical protein / Hypothetical protein	2 TMH / NA	ND / NA	ND / NA	non/NA	no/NA	no/NA	ND/NA	ND/NA	H/NA
RNA1	all0138 ← / ← all0139	Photosystem II CP47 protein / Hypothetical protein	6 TMH / no	ND / NA	00421 / ND	non/NA	membrane*/NA	no/NA	Photosynthesis and respiration /NA	membrane, photosystem	other /NA
RNB1, RNB3	all0469 ←	Hypothetical protein	no	ND	ND	non	no	no	ND	ND	H
RND2	all0479 ←	Hypothetical protein	no	4928	13191	non	no	no	ND	ND	H
RNI6, RNI7, RNI8	alr0525 →	Phycoerythrocyanin‑associated rod linker protein	no	ND	ND	non	no	no	Photosynthesis and respiration	phycobilisome	other
RND7, RND8, RND9, RND10, RND11	alr0548 → / → alr0549	Serine/threonine kinase/Hypothetical protein	NA / no	NA / ND	NA / ND	NA/non	NA/no	NA/no	NA/ND	NA/ND	NA/H
RNA3	alr0556 →	DegT/DnrJ/EryC1/StrS aminotransferase family	no	0399	01041	non	no	no	Translation	ND	other
RND7, RND8, RND9, RND10, RND11	all0638 ←	two‑component hybrid sensor and regulator	2 TMH	0642	00072, 00512, 02518	non	no	annotation	Regulatory functions	membrane	regulation
RNB1, RNB3	alr0709 →	Serine/threonine kinase with two‑component sensor domain	no	3899, 0515, 0642	00069, 00512, 01590, 02518, 13191	non	no	annotation	Regulatory functions	membrane	regulation
RND9	alr0710 →	serine/threonine kinase with two‑component sensor domain	no	3899, 0515, 0642	00069, 00512, 01590, 02518, 13191	non	no	annotation	Regulatory functions	membrane	regulation
RNG5	alr1183 →	Probable metalloprotease	1 TMH	ND	07589	non	no	no	ND	ND	other
RND8, RND9	alr1443 → / → alr1444	Hypothetical protein / Endonuclease, Uma2 family (restriction endonuclease fold)	NA / no	NA / COG4636	NA / 05685	NA/non	NA/no	NA/no	NA/ND	NA/ND	NA/other
RNB1, RNB3	alr1659 →	Hemolysin activation/secretion protein	no	2831	03865, 08479	non	no	no	ND	ND	other
RNH1	asl1664 ← / → alr1665	Glutaredoxin-like domain / two‑component sensor histidine kinase	no /	0695 / 0642	05768 / 00512, 02518, 10069	non/non	no/no	no/annotation	ND/Regulatory functions	ND/membrane	other/regulation
RNG1	all1710 ←	Hypothetical protein	no	ND	ND	non	no	no	ND	ND	H
RNI2	alr1879 → / ← all1880	Glycogen synthase / Mg-protoporphyrin IX monomethyl ester (oxidative) cyclase	NA / NA	NA / NA	NA / NA	NA/NA	NA/NA	NA/NA	NA/NA	NA/NA	NA/NA
RNI5	all2170 ←	Caspase HetF Associated with Tprs (CHAT) domain containing protein	1 TMH	4995, 2976	12770, 13424	non	no	annotation	ND	ND	regulation
RND7, RND8, RND9, RND10, RND11	all2364 ←	Acetyl-CoA carboxylase carboxyltransferase subunit alpha	no	0777	01039, 17848	non	no	no	Fatty acid, phospholipid and sterol metabolism	acetyl-CoA carboxylase complex	other
RNH1	all2438 ←	Endonuclease, Uma2 family (restriction endonuclease fold)	no	4636	05685	non	no	no	ND	ND	other
RNB1, RNB3	alr2493 →	ABC transporter ATP‑binding protein	no	0396	00005	core	no	no	Transport and binding proteins	ND	other
RND7, RND8, RND9, RND10, RND11	all2509 ←	Phosphoenolpyruvate synthase or pyruvate phosphate dikinase	5 TMH	0574, 0344	00391, 01326, 02660	non	membrane*	no	Energy metabolism	plasma membrane	other
RND7, RND8, RND9, RND10, RND11	alr2734→	Cytochrome c oxidase subunit III	5 TMH	00510	1845	non	membrane*	no	Photosynthesis and respiration	membrane	other
RNA2, RNA7	alr2790 →	Hypothetical protein	1 TMH	ND	ND	non	no	no	ND	ND	H
RNB1, RNB3	alr2791 →	WD‑repeat protein	no	2319	00400, 14516	non	no	no	Other categories	ND	other
RNI6, RNI7, RNI8	alr3058 →	Glycosyltransferases group 1	no	0438	00534, 13579	non	annotation, neighborhood	no	Other categories	ND	cell surface
RNI4	alr3062 →	Glycosyltransferase family 2	no	1216	00535	non	annotation, neighborhood	no	Other categories	ND	cell surface
RNG5	alr3064 →	Glycosyltransferases group 1	no	0438	00534	non	annotation, neighborhood	no	Other categories	ND	cell surface
RND8, RND9, RND10, RND11	alr3066 →	Polysaccharide pyruvyl transferase	no	5039	04230	non	annotation, neighborhood	no	Cell envelope	ND	cell surface
RNH1	alr3067 →	Glycosyltransferase like family 2	no	1216	10111	non	annotation, neighborhood	no	Other categories	ND	cell surface
RND7, RND8, RND9, RND10, RND11	alr3170 →	Cyclic di-GMP metabolism protein (Upstream to a CRISPR array)	no	5001, 2202	00563, 00989, 00990, 08447, 13426	non	no	annotation	ND	ND	regulation
RNG5	all3346 ←	Ca2+ binding protein, RTX toxin-related.	no	2931	03160, 08548, 00353, 17823	non	no	annotation	ND	ND	regulation
RNI7	all3410 ← / → alr3411	NAD/NADP transhydrogenase alpha subunit / Hypothetical protein	no / no	3288 / ND	01262, 05222 / 10989	core/non	no/no	no/no	Photosynthesis and respiration /ND	ND/ND	other/H
RNI4	alr3573 →	FO synthase subunit 1	no	1060	04055	core	no	no	ND	ND	other
RND4, RND5, RND6	alr3608 → / ← asl3609	Hypothetical protein / Hypothetical protein	NA / NA	NA / NA	NA / NA	NA/NA	NA / NA	NA / NA	NA/NA	NA/NA	NA / NA
RND4, RND5, RND6	alr3662 →	Chaperonin GroEL (TCP-1/cpn60 chaperonin family)	no	0459	00118	non	no	no	Cellular processes	cytoplasm	other
RNA1	alr3683 →	ATP‑dependent Clp protease proteolytic subunit	no	0740	00574	non	no	no	Translation	ND	other
RNA2, RNA7	all3780 ←	Hypothetical protein	no	ND	ND	non	no	no	ND	ND	H
RNG1	asl3860 ←	Glutaredoxin 3	no	0695	00462	core	no	no	Other categories	ND	other
RND7, RND8, RND9, RND10, RND11	alr3885 →	NCAIR mutase (PurE)-related protein	no	1691	00731	non	no	no	Purines, pyrimidines, nucleosides, and nucleotides	ND	other
RNA8	all3970 ←	Endonuclease III	no	0177	00730, 10576	non	no	no	DNA replication, recombination, and repair	intracellular	other
RNH1	alr3995 →	Gamma‑glutamyl phosphate reductase	no	0014	00171	core	no	no	Energy metabolism	ND	other
RND1	asr4302 →	Hypothetical protein	no	ND	ND	non	no	no	ND	ND	H
RNA6	all4304 ←	Sensory domain found in diguanylate cyclases and two-component systems (DICT domain)	no	4250	10069, 13487, 17150	non	no	annotation	ND	ND	regulation
RNA3, RNB1,RNB2, RNB3, RNB4	alr4346 →	Glycosyltransferase	11 TMH	1807	13231	non	annotattion, membrane	no	ND	membrane	cell surface
RNG7	all4477 ←	DnaK-type molecular chaperone	no	0443	00012	non	no	no	Cellular processes	ND	other
RNA4, RNA5, RND4, RND5, RND6, RND7, RND8, RND9, RND10, RND11	alr4487 →	Glycosyltransferase	no	4372	00535, 13489	non	annotation, neighborhood	no	ND	ND	cell surface
RND7, RND8, RND9, RND10, RND11, RNH1	alr4488 →	Glycosyltransferase	no	0438	00534	non	annotation, neighborhood	no	ND	ND	cell surface
RNG5	alr4492 →	Glycosyltransferase family 2	no	0463	00535	non	annotation, neighborhood	no	Other categories	ND	cell surface
RNA3, RNB1, RNB2, RNB3, RNB4, RND2, RND3, RNG7, RNI2, RNI5, RNI6, RNI7, RNI8	alr4493 →	Glycosyltransferase family 2	no	1216	00535	non	no	no	Other categories	ND	other
RNG2	all4933 ←	Glycosyltransferase like family 2	4 TMH	1215	13641	non	annotation, membrane, neighborhood	no	Other categories	ND	cell surface
RND4, RND5	all5013 ←	Hypothetical protein	no	ND	12204	non	no	no	ND	ND	H
RNA4	all5323 ←	Two‑component transcription regulator, complementary chromatic adaptation protein RcaC homolog	no	0745	00072, 00486, 01627	non	no	annotation	Regulatory functions	ND	regulation
RNA6	alr5366 →	RNA repair pathway DNA polymerase beta family	no	3541	10127	non	no	no	ND	ND	other
RNB1, RNB3	alr7684 →	Hypothetical protein	no	ND	ND	NA	no	no	ND	ND	H
1R stands for resistant, N for nitrogen starvation, and A, B, D, G, H and I represent the susceptible wild-type which the resistant substrains have evolved from.
2An arrow pointing to the right represents gene on forward strand and arrow pointing to the left represents gene on complementary strand.
3The sign "/" represents an intergenic position.
4TMH stands for transmembrane helix/helices.
5NA = Not analyzed. It is used in cases where a gene was excluded from our analysis, since a mutation occurrs downstream to it (see main text).
6ND = Not defined. It is used in the absence of information.
7NR = Not relevant. It is used when a mutation occurs in non-coding sequences, such as tRNA and CRISPR array sequences, which do not code for proteins.
8core=core gene, non=non-core gene
9Membrane represents predicted TMH and/or localization to membrane, * represents relatedness to membranes other than the outer membrane.
10Neighborhood with cell surface-related genes.
11This is the final output resulted of all other information in the table. H=hypothetical protein
